# Supplementary material for: Transcriptomics of the Bed Bug (Cimex lectularius)
Source: PLoS One. 2011 Jan 19;6(1):e16336. doi: 10.1371/journal.pone.0016336 (PMC3023805; doi:10.1371/journal.pone.0016336)
Supplement: Table S4 — Predicted Wolbachia sequences of C. lectularius. (XLS) [file pone.0016336.s004.xlsx]

## Sheet: bb_454new_bacterial_info
Sequence ID	Length	Hit description	Hit accession	E value	Similarity	Bit score	Alignment length	Positives
BB454ONE003984	214	gi|225629749|ref|ZP_03787701.1|transketolase [Wolbachia endosymbiont of Muscidifurax uniraptor] >gi|225591397|gb|EEH12485.1| transketolase [Wolbachia endosymbiont of Muscidifurax uniraptor]	ZP_03787701	1.27543e-31	98	139.043	68	67
BB454ONE004748	202	gi|190571100|ref|YP_001975458.1|coenzyme PQQ synthesis protein C [Wolbachia endosymbiont of Culex quinquefasciatus Pel] >gi|213019622|ref|ZP_03335428.1| coenzyme PQQ synthesis protein C [Wolbachia endosymbiont of Culex quinquefasciatus JHB] >gi|190357372|	YP_001975458	9.41373e-13	100	70.8626	22	22
BB454ONE011436	440	gi|24475508|dbj|BAC22720.1|unnamed protein product [Wolbachia endosymbiont of Callosobruchus chinensis]	BAC22720	9.61851e-25	65	100.523	67	44
BB454ONE013274	459	gi|225677334|ref|ZP_03788309.1|porphobilinogen deaminase [Wolbachia endosymbiont of Muscidifurax uniraptor] >gi|225590620|gb|EEH11872.1| porphobilinogen deaminase [Wolbachia endosymbiont of Muscidifurax uniraptor]	ZP_03788309	1.2375e-56	88	175.252	50	44
BB454ONE013569	239	gi|190571466|ref|YP_001975824.1|fructose-bisphosphate aldolase [Wolbachia endosymbiont of Culex quinquefasciatus Pel] >gi|213018869|ref|ZP_03334677.1| fructose-bisphosphate aldolase [Wolbachia endosymbiont of Culex quinquefasciatus JHB] >gi|190357738|emb|	YP_001975824	2.20268e-31	95	126.716	41	39
BB454ONE013584	458	gi|58698155|ref|ZP_00373077.1|ribosomal protein L13 [Wolbachia endosymbiont of Drosophila ananassae] >gi|58535305|gb|EAL59382.1| ribosomal protein L13 [Wolbachia endosymbiont of Drosophila ananassae]	ZP_00373077	2.2232e-51	94	153.68	57	54
BB454ONE013831	366	gi|42520535|ref|NP_966450.1|hypothetical protein WD0686 [Wolbachia endosymbiont of Drosophila melanogaster] >gi|42410274|gb|AAS14384.1| conserved domain protein [Wolbachia endosymbiont of Drosophila melanogaster]	NP_966450	8.11549e-38	82	105.916	62	51
BB454ONE013943	500	gi|225629696|ref|ZP_03787668.1|ribosomal protein L3 [Wolbachia endosymbiont of Muscidifurax uniraptor] >gi|225630301|ref|YP_002727092.1| ribosomal protein L3 [Wolbachia sp. wRi] >gi|225591449|gb|EEH12517.1| ribosomal protein L3 [Wolbachia endosymbiont of	ZP_03787668	2.99387e-75	94	175.252	84	79
BB454ONE014260	430	gi|225630978|ref|YP_002727769.1|hypothetical protein WRi_013000 [Wolbachia sp. wRi] >gi|225592959|gb|ACN95978.1| hypothetical protein WRi_013000 [Wolbachia sp. wRi]	YP_002727769	1.51874e-29	82	108.612	56	46
BB454ONE014363	516	gi|190571402|ref|YP_001975760.1|pyridine nucleotide-disulphide oxidoreductase family protein [Wolbachia endosymbiont of Culex quinquefasciatus Pel] >gi|213018800|ref|ZP_03334608.1| pyridine nucleotide-disulphide oxidoreductase family protein [Wolbachia en	YP_001975760	1.18541e-56	97	177.563	44	43
BB454ONE014746	457	gi|42520359|ref|NP_966274.1|glutaredoxin-related protein [Wolbachia endosymbiont of Drosophila melanogaster] >gi|58698881|ref|ZP_00373749.1| glutaredoxin-related protein [Wolbachia endosymbiont of Drosophila ananassae] >gi|225630078|ref|YP_002726869.1| gl	NP_966274	1.38388e-34	95	104.76	42	40
BB454ONE015595	375	gi|42520931|ref|NP_966846.1|hypothetical protein WD1127 [Wolbachia endosymbiont of Drosophila melanogaster] >gi|42410672|gb|AAS14780.1| hypothetical protein WD_1127 [Wolbachia endosymbiont of Drosophila melanogaster]	NP_966846	4.7323e-20	77	79.337	40	31
BB454ONE016287	423	gi|190571228|ref|YP_001975586.1|hypothetical protein WPa_0828 [Wolbachia endosymbiont of Culex quinquefasciatus Pel] >gi|213018627|ref|ZP_03334435.1| hypothetical protein C1A_400 [Wolbachia endosymbiont of Culex quinquefasciatus JHB] >gi|190357500|emb|CAQ	YP_001975586	2.34789e-10	63	62.003	52	33
BB454ONE017662	249	gi|190571157|ref|YP_001975515.1|heat shock protein HslVU, ATPase subunit HslU [Wolbachia endosymbiont of Culex quinquefasciatus Pel] >gi|213018561|ref|ZP_03334369.1| heat shock protein HslVU, ATPase subunit HslU [Wolbachia endosymbiont of Culex quinquefas	YP_001975515	7.22417e-27	92	123.25	71	66
BB454ONE017888	401	gi|225631067|ref|ZP_03787803.1|hypothetical protein WUni_002490 [Wolbachia endosymbiont of Muscidifurax uniraptor] >gi|225591234|gb|EEH12380.1| hypothetical protein WUni_002490 [Wolbachia endosymbiont of Muscidifurax uniraptor]	ZP_03787803	1.49593e-10	88	61.2326	25	22
BB454ONE005160	221	gi|213019308|ref|ZP_03335115.1|conserved hypothetical protein [Wolbachia endosymbiont of Culex quinquefasciatus JHB] >gi|212995417|gb|EEB56058.1| conserved hypothetical protein [Wolbachia endosymbiont of Culex quinquefasciatus JHB]	ZP_03335115	1.77937e-28	95	128.642	68	65
BB454ONE005188	316	gi|58584581|ref|YP_198154.1|50S ribosomal protein L15 [Wolbachia endosymbiont strain TRS of Brugia malayi] >gi|75507988|sp|Q5GSW2.1|RL15_WOLTR RecName: Full=50S ribosomal protein L15 >gi|58418897|gb|AAW70912.1| Ribosomal protein L15 [Wolbachia endosymbion	YP_198154	1.7042e-47	94	191.815	103	97
BB454ONE005344	490	gi|226235287|dbj|BAH47600.1|surface protein [Wolbachia sp. JESC] >gi|226235289|dbj|BAH47601.1| surface protein [Wolbachia sp. TUA] >gi|226235291|dbj|BAH47602.1| surface protein [Wolbachia sp. TIH] >gi|226235293|dbj|BAH47603.1| surface protein [Wolbachia s	BAH47600	3.5459e-64	96	243.432	66	64
BB454ONE005497	403	gi|225631301|ref|ZP_03787978.1|hypothetical protein WUni_004450 [Wolbachia endosymbiont of Muscidifurax uniraptor] >gi|225591007|gb|EEH12212.1| hypothetical protein WUni_004450 [Wolbachia endosymbiont of Muscidifurax uniraptor]	ZP_03787978	5.68558e-47	87	183.341	65	57
BB454ONE018270	403	gi|190570884|ref|YP_001975242.1|hypothetical protein WPa_0461 [Wolbachia endosymbiont of Culex quinquefasciatus Pel] >gi|213019399|ref|ZP_03335205.1| hypothetical protein C1A_53 [Wolbachia endosymbiont of Culex quinquefasciatus JHB] >gi|190357156|emb|CAQ5	YP_001975242	4.37682e-49	92	158.688	63	58
BB454ONE018837	494	gi|58584776|ref|YP_198349.1|succinyl-CoA synthetase, alpha subunit [Wolbachia endosymbiont strain TRS of Brugia malayi] >gi|58419092|gb|AAW71107.1| Succinyl-CoA synthetase, alpha subunit [Wolbachia endosymbiont strain TRS of Brugia malayi]	YP_198349	1.38468e-62	92	219.164	53	49
BB454ONE019091	335	gi|42520666|ref|NP_966581.1|periplasmic divalent cation tolerance protein [Wolbachia endosymbiont of Drosophila melanogaster] >gi|225629686|ref|ZP_03787663.1| periplasmic divalent cation tolerance protein [Wolbachia endosymbiont of Muscidifurax uniraptor]	NP_966581	3.2451e-30	89	83.5741	46	41
BB454ONE019225	444	gi|190571146|ref|YP_001975504.1|methylenetetrahydrofolate dehydrogenase/methenyltetrahydrofolate cyclohydrolase [Wolbachia endosymbiont of Culex quinquefasciatus Pel] >gi|213018550|ref|ZP_03334358.1| methylenetetrahydrofolate dehydrogenase/methenyltetrahy	YP_001975504	2.65187e-39	93	118.627	48	45
BB454ONE021505	419	gi|58584596|ref|YP_198169.1|50S ribosomal protein L2 [Wolbachia endosymbiont strain TRS of Brugia malayi] >gi|81311648|sp|Q5GSU7.1|RL2_WOLTR RecName: Full=50S ribosomal protein L2 >gi|58418912|gb|AAW70927.1| Ribosomal protein L2 [Wolbachia endosymbiont st	YP_198169	7.46625e-52	90	176.022	64	58
BB454ONE022077	307	gi|99034365|ref|ZP_01314389.1|hypothetical protein Wendoof_01000807 [Wolbachia endosymbiont of Drosophila willistoni TSC#14030-0811.24]	ZP_01314389	1.12605e-11	54	72.7886	81	44
BB454ONE022179	443	gi|190571199|ref|YP_001975557.1|peptidoglycan-associated lipoprotein, putative [Wolbachia endosymbiont of Culex quinquefasciatus Pel] >gi|213018599|ref|ZP_03334407.1| peptidoglycan-associated lipoprotein, putative [Wolbachia endosymbiont of Culex quinquef	YP_001975557	6.69053e-47	92	115.546	41	38
BB454ONE022470	482	gi|58696733|ref|ZP_00372277.1|DNA polymerase III, epsilon subunit [Wolbachia endosymbiont of Drosophila simulans] >gi|58698126|ref|ZP_00373049.1| DNA polymerase III, epsilon subunit [Wolbachia endosymbiont of Drosophila ananassae] >gi|225629990|ref|YP_002	ZP_00372277	5.27392e-78	95	229.18	83	79
BB454ONE022923	282	gi|213018941|ref|ZP_03334749.1|hypothetical protein C1A_714 [Wolbachia endosymbiont of Culex quinquefasciatus JHB] >gi|212995892|gb|EEB56532.1| hypothetical protein C1A_714 [Wolbachia endosymbiont of Culex quinquefasciatus JHB]	ZP_03334749	7.26206e-14	81	80.1073	53	43
BB454ONE023569	204	gi|225630532|ref|YP_002727323.1|DNA polymerase III, delta' subunit, putative [Wolbachia sp. wRi] >gi|225592513|gb|ACN95532.1| DNA polymerase III, delta' subunit, putative [Wolbachia sp. wRi]	YP_002727323	1.4711e-18	96	68.9366	31	30
BB454ONE024604	366	gi|58698484|ref|ZP_00373390.1|guanylate kinase [Wolbachia endosymbiont of Drosophila ananassae] >gi|58534999|gb|EAL59092.1| guanylate kinase [Wolbachia endosymbiont of Drosophila ananassae]	ZP_00373390	2.00567e-41	86	132.88	43	37
BB454ONE024858	396	gi|58584695|ref|YP_198268.1|protein-disulfide isomerase [Wolbachia endosymbiont strain TRS of Brugia malayi] >gi|58419011|gb|AAW71026.1| Protein-disulfide isomerase [Wolbachia endosymbiont strain TRS of Brugia malayi]	YP_198268	1.12585e-18	87	80.4925	33	29
BB454ONE024875	332	gi|58584737|ref|YP_198310.1|phosphomannomutase [Wolbachia endosymbiont strain TRS of Brugia malayi] >gi|58419053|gb|AAW71068.1| Phosphomannomutase [Wolbachia endosymbiont strain TRS of Brugia malayi]	YP_198310	2.21853e-27	88	112.464	42	37
BB454ONE024905	371	gi|190571267|ref|YP_001975625.1|hypothetical protein WPa_0868 [Wolbachia endosymbiont of Culex quinquefasciatus Pel] >gi|213018663|ref|ZP_03334471.1| hypothetical protein C1A_436 [Wolbachia endosymbiont of Culex quinquefasciatus JHB] >gi|190357539|emb|CAQ	YP_001975625	2.86116e-31	80	97.4413	55	44
BB454ONE024929	145	gi|58584492|ref|YP_198065.1|phosphoribosylformylglycinamidine synthase domain-containing protein [Wolbachia endosymbiont strain TRS of Brugia malayi] >gi|58418808|gb|AAW70823.1| Phosphoribosylformylglycinamidine (FGAM) synthase, glutamine amidotransferase	YP_198065	1.08791e-09	97	66.2402	34	33
BB454ONE025884	369	gi|111073595|emb|CAL29441.1|hypothetical protein [Wolbachia endosymbiont of Onchocerca volvulus]	CAL29441	4.85092e-18	56	93.9745	122	69
BB454ONE005741	309	gi|58584794|ref|YP_198367.1|translation initiation factor IF-2 [Wolbachia endosymbiont strain TRS of Brugia malayi] >gi|81311628|sp|Q5GS99.1|IF2_WOLTR RecName: Full=Translation initiation factor IF-2 >gi|58419110|gb|AAW71125.1| Translation initiation fact	YP_198367	5.38123e-40	96	122.094	51	49
BB454ONE026845	374	gi|58698081|ref|ZP_00373005.1|Archaeal ATPase family [Wolbachia endosymbiont of Drosophila ananassae] >gi|225630940|ref|YP_002727731.1| hypothetical protein WRi_012620 [Wolbachia sp. wRi] >gi|58535438|gb|EAL59513.1| Archaeal ATPase family [Wolbachia endos	ZP_00373005	1.71551e-41	83	112.079	54	45
BB454ONE027101	310	gi|225677269|ref|ZP_03788252.1|ribosomal protein L13 [Wolbachia endosymbiont of Muscidifurax uniraptor] >gi|225590689|gb|EEH11933.1| ribosomal protein L13 [Wolbachia endosymbiont of Muscidifurax uniraptor]	ZP_03788252	1.75524e-44	98	134.035	50	49
BB454ONE027277	417	gi|24475504|dbj|BAC22717.1|dnaX [Wolbachia endosymbiont of Callosobruchus chinensis]	BAC22717	4.50153e-32	97	140.584	76	74
BB454ONE027986	320	gi|58699376|ref|ZP_00374142.1|conserved hypothetical protein [Wolbachia endosymbiont of Drosophila ananassae] >gi|225630270|ref|YP_002727061.1| hypothetical protein WRi_004880 [Wolbachia sp. wRi] >gi|58534107|gb|EAL58340.1| conserved hypothetical protein	ZP_00374142	4.94826e-24	94	99.7525	34	32
BB454ONE029255	274	gi|190570624|ref|YP_001974982.1|GTP-binding protein, typA [Wolbachia endosymbiont of Culex quinquefasciatus Pel] >gi|213019124|ref|ZP_03334931.1| GTP-binding protein, typA [Wolbachia endosymbiont of Culex quinquefasciatus JHB] >gi|190356896|emb|CAQ54273.1	YP_001974982	1.7215e-34	97	85.1149	46	45
BB454ONE030196	363	gi|42520534|ref|NP_966449.1|hypothetical protein WD0685 [Wolbachia endosymbiont of Drosophila melanogaster] >gi|42410273|gb|AAS14383.1| hypothetical protein WD_0685 [Wolbachia endosymbiont of Drosophila melanogaster]	NP_966449	1.4728e-11	68	72.4034	83	57
BB454ONE031024	436	gi|42520699|ref|NP_966614.1|ribosomal protein L35 [Wolbachia endosymbiont of Drosophila melanogaster] >gi|58698331|ref|ZP_00373247.1| ribosomal protein L35 [Wolbachia endosymbiont of Drosophila ananassae] >gi|99036097|ref|ZP_01315130.1| hypothetical prote	NP_966614	1.15744e-24	100	115.931	62	62
BB454ONE031243	204	gi|190571477|ref|YP_001975835.1|cytosol aminopeptidase [Wolbachia endosymbiont of Culex quinquefasciatus Pel] >gi|190357749|emb|CAQ55200.1| cytosol aminopeptidase [Wolbachia endosymbiont of Culex quinquefasciatus Pel]	YP_001975835	6.54149e-23	94	102.064	34	32
BB454ONE031279	229	gi|213019620|ref|ZP_03335426.1|Folate synthesis bifunctional protein [Wolbachia endosymbiont of Culex quinquefasciatus JHB] >gi|212995042|gb|EEB55684.1| Folate synthesis bifunctional protein [Wolbachia endosymbiont of Culex quinquefasciatus JHB]	ZP_03335426	3.46252e-24	94	89.7373	35	33
BB454ONE032904	180	gi|225630919|ref|YP_002727710.1|inorganic pyrophosphatase [Wolbachia sp. wRi] >gi|225592900|gb|ACN95919.1| inorganic pyrophosphatase [Wolbachia sp. wRi]	YP_002727710	1.78776e-17	92	92.0485	52	48
BB454ONE034119	139	gi|58584662|ref|YP_198235.1|DNA gyrase subunit A [Wolbachia endosymbiont strain TRS of Brugia malayi] >gi|58418978|gb|AAW70993.1| DNA gyrase, topoisomerase II A subunit, GyrA [Wolbachia endosymbiont strain TRS of Brugia malayi]	YP_198235	3.6231e-10	92	67.781	41	38
BB454ONE034149	255	gi|58584602|ref|YP_198175.1|elongation factor G [Wolbachia endosymbiont strain TRS of Brugia malayi] >gi|75497924|sp|Q5GSU1.1|EFG_WOLTR RecName: Full=Elongation factor G; Short=EF-G >gi|58418918|gb|AAW70933.1| Translation elongation factor FusA, GTPase [W	YP_198175	2.5356e-29	92	84.7297	41	38
BB454ONE034418	212	gi|42520621|ref|NP_966536.1|30S ribosomal protein S18 [Wolbachia endosymbiont of Drosophila melanogaster] >gi|58698590|ref|ZP_00373488.1| ribosomal protein S18 [Wolbachia endosymbiont of Drosophila ananassae] >gi|99034686|ref|ZP_01314626.1| hypothetical p	NP_966536	1.37499e-12	78	61.2326	32	25
BB454ONE035013	223	gi|225630984|ref|YP_002727775.1|translation elongation factor P [Wolbachia sp. wRi] >gi|254764221|sp|C0R4Z2.1|EFP_WOLWR RecName: Full=Elongation factor P; Short=EF-P >gi|225592965|gb|ACN95984.1| translation elongation factor P [Wolbachia sp. wRi]	YP_002727775	7.56079e-25	96	93.9745	33	32
BB454ONE035117	318	gi|225677174|ref|ZP_03788172.1|hypothetical protein WUni_006690 [Wolbachia endosymbiont of Muscidifurax uniraptor] >gi|225590798|gb|EEH12027.1| hypothetical protein WUni_006690 [Wolbachia endosymbiont of Muscidifurax uniraptor]	ZP_03788172	5.54616e-06	75	53.9138	40	30
BB454ONE007959	198	gi|225629897|ref|YP_002726688.1|Phosphoribosylamine-glycine ligase [Wolbachia sp. wRi] >gi|225591878|gb|ACN94897.1| Phosphoribosylamine-glycine ligase [Wolbachia sp. wRi]	YP_002726688	2.25861e-10	91	63.929	24	22
BB454ONE008358	342	gi|58698722|ref|ZP_00373609.1|component of type IV secretion system [Wolbachia endosymbiont of Drosophila ananassae] >gi|225629880|ref|YP_002726671.1| type IV secretion system protein VirD4 [Wolbachia sp. wRi] >gi|58534758|gb|EAL58870.1| component of type	ZP_00373609	6.26813e-55	99	216.468	113	112
BB454ONE008549	318	gi|213018519|ref|ZP_03334327.1|hypothetical protein C1A_292 [Wolbachia endosymbiont of Culex quinquefasciatus JHB] >gi|212995470|gb|EEB56110.1| hypothetical protein C1A_292 [Wolbachia endosymbiont of Culex quinquefasciatus JHB]	ZP_03334327	1.84202e-09	77	65.4698	54	42
BB454ONE008859	497	gi|24475504|dbj|BAC22717.1|dnaX [Wolbachia endosymbiont of Callosobruchus chinensis]	BAC22717	1.97755e-32	97	141.739	76	74
BB454ONE009416	382	gi|58584489|ref|YP_198062.1|50S ribosomal protein L19 [Wolbachia endosymbiont strain TRS of Brugia malayi] >gi|81311658|sp|Q5GT54.1|RL19_WOLTR RecName: Full=50S ribosomal protein L19 >gi|58418805|gb|AAW70820.1| Ribosomal protein L19 [Wolbachia endosymbion	YP_198062	1.53582e-16	69	88.9669	72	50
BB454ONE010036	432	gi|225630576|ref|YP_002727367.1|Polyribonucleotide nucleotidyltransferase [Wolbachia sp. wRi] >gi|254782747|sp|C0R3T4.1|PNP_WOLWR RecName: Full=Polyribonucleotide nucleotidyltransferase; AltName: Full=Polynucleotide phosphorylase; Short=PNPase >gi|2255925	YP_002727367	3.9294e-59	97	147.132	37	36
BB454ONE010136	208	gi|225629897|ref|YP_002726688.1|Phosphoribosylamine-glycine ligase [Wolbachia sp. wRi] >gi|225591878|gb|ACN94897.1| Phosphoribosylamine-glycine ligase [Wolbachia sp. wRi]	YP_002726688	1.91736e-15	85	82.8037	34	29
BB454ONE010299	381	gi|225631320|ref|ZP_03787995.1|hypothetical protein WUni_004640 [Wolbachia endosymbiont of Muscidifurax uniraptor] >gi|225590995|gb|EEH12202.1| hypothetical protein WUni_004640 [Wolbachia endosymbiont of Muscidifurax uniraptor]	ZP_03787995	5.23707e-10	68	53.1434	44	30
